# Supplementary material for: Structure-guided design of pure orthosteric inhibitors of αIIbβ3 that prevent thrombosis but preserve hemostasis
Source: Nat Commun. 2020 Jan 21;11:398. doi: 10.1038/s41467-019-13928-2 (PMC6972956; doi:10.1038/s41467-019-13928-2)
Supplement: Supplementary file 4 — Source data file [file 41467_2019_13928_MOESM4_ESM.xlsx]

## Sheet: Sheet1
Figure 1 inset

## Sheet: Fig 2a
Figure 2a
hFN10 conc	hFN10 MFI	hFN10 scaled	Hr10 conc	Hr10 MFI	Hr10 scaled
0	27515	0.927784	0	27515	0.803387
1.22	31488	1.27365	1.22	32663	1.19145
4.9	28804	1.04	4.9	31071	1.07144
19	27488	0.925434	19	25774	0.672149
78	28369	1.00213	78	26151	0.700567
310	26462	0.836117	310	21239	0.330294
1250	30697	1.20479	1250	17965	0.0834962
5000	26720	0.858577	5000	17386	0.0398504
9500	27558	0.931528	9500	17355	0.0375136
0	101690	1.25018	0	101690	0.975829
1.22	92519	1.05073	1.22	105103	1.03376
4.9	84249	0.870882	4.9	104535	1.02412
19	87822	0.948585	19	95881	0.87722
78	89299	0.980705	78	82734	0.654053
310	86235	0.914072	310	60245	0.272306
1250	100591	1.22627	1250	36324	-0.133748
5000	72590	0.617332	5000	41812	-0.0405903
9500	96681	1.14124	9500	54465	0.174192
1.22	86102	1.09544	0	101724	0.973448
4.9	76746	0.909856	1.22	74038	1.14426
19	73784	0.851103	4.9	83477	0.697105
78	81524	1.00463	19	71896	0.849554
310	79692	0.968292	78	61120	0.66251
1250	75922	0.893511	310	39239	0.488467
5000	74097	0.857311	1250	39371	0.135067
9500	92600	1.22433	5000	36998	0.137199
0	91148	1.19553	9500	91148	0.0988728
			0	64487	1.01012
			4.9	59160	0.748245
			19	53397	0.464936
			78	49528	0.274736
			310	44472	0.0261829
			1250	37291	-0.326835
			5000	56006	0.323749
			0	64487	0.938106
			4.9	66045	1.02358
			19	55877	0.465726
			78	50487	0.170008
			310	42551	-0.265393
			1250	41833	-0.304785
			5000	50525	0.472803
			0	64487	1.02717
			4.9	62544	1.09887
			19	56726	0.630916
			78	43564	0.382854
			310	44866	0.0176185
			1250	40047	-0.0154257
			5000	55659	0.636853
			0	125430	0.964685
			0	128766	1.0188
			0.32	125537	0.966421
			1.6	122952	0.924487
			8	129429	1.02956
			40	131331	1.06041
			200	101156	0.570906
			1000	95511	0.479331
			27000	67870	0.0309313
			0	125430	0.959843
			0	128766	1.00885
			0.32	130628	1.03622
			1.6	120542	0.888024
			8	106099	0.675813
			40	105495	0.666938
			200	111913	0.761238
			1000	82880	0.334655
			27000	74237	0.207664
			0	125430	0.947432
			0	128766	1.0769
			0.32	124120	0.896589
			1.6	128822	1.07908
			8	112691	0.45301
			40	103448	0.0942736
			200	98301	-0.10549
			1000	101308	0.0112166

## Sheet: Fig 2b
Figure 2b								Inset
hFN10 conc	hFN10 MFI	hFN10 scaled	Hr10 conc	hr10 MFI	hr10 scaled			k562/aIIb b3 MFI	k562/aV b3 MFI
0	831371	0.989523	0	831371	1.08619			1296415	2178934
0	851274	1.01321	0	851274	1.11219			1641472	1909482
1.22	554684	0.660201	1.22	543193	0.709682			1420628	1340954
4.9	342107	0.407186	4.9	740406	0.967341
19	154940	0.184414	19	608669	0.795227
78	41712	0.0496469	78	490889	0.641347
310	2243	0.00266969	310	260698	0.340602
1250	794	0.000945042	1250	90193	0.117837
5000	1300	0.0015473	5000	12861	0.0168029
9500	456	0.000542745	9500	7180	0.00938068
0	675517	0.998616	0	675517	1.00243
0	684404	1.01175	0	684404	1.01562
0.3	598530	0.884806	1.22	660527	0.980185
1.22	481904	0.712398	4.9	597981	0.88737
4.9	292990	0.433127	19	539608	0.800748
19	123414	0.182443	78	361228	0.536042
78	19046	0.0281557	310	212320	0.315071
310	3883	0.00574023	1250	51500	0.0764231
1250	918	0.00135708	5000	3422	0.00507806
5000	1357	0.00200605	9500	2887	0.00428415
0	573143	0.998364	0	573143	0.997374
0	585838	1.02048	0	585838	1.01947
0.3	481509	0.838745	1.22	567033	0.986741
1.22	377511	0.65759	4.9	516953	0.899593
4.9	228944	0.3988	19	465440	0.809951
19	70216	0.12231	78	286740	0.49898
78	4568	0.00795705	310	140623	0.24471
310	935	0.00162869	1250	17537	0.0305176
1250	381	0.000663668	5000	1745	0.00303662
5000	383	0.000667152	9500	1013	0.00176281

## Sheet: Fig 2c
Figure 2c
epti conc	epti MFI	epti norm	Hr10 conc	Hr10 MFI	Hr10 norm	hfn10 conc	hfn10 MFI	hfn10 norm
0	607087	0.997365	0	607087	0.987805	0	607087	0.994999
0	637741	1.04779	0	637741	1.03816	0	637741	1.04524
1.22	580344	0.953374	1.22	551952	0.897232	19	540147	0.885286
4.9	558926	0.918143	4.9	500912	0.813387	78	453906	0.743939
19	486422	0.798878	19	311753	0.502648	310	367356	0.602086
78	258995	0.424774	78	73786	0.11173	1250	126214	0.206861
310	67739	0.11017	310	25989	0.0332123	5000	34578	0.0566724
1250	24648	0.0392878	1250	14748	0.0147463	20000	21653	0.0354887
5000	5879	0.00841393	5000	12267	0.0106706	0	475217	1.04039
0	475217	1.03432	0	475217	1.03846	0	483140	1.05773
0	483140	1.05156	0	483140	1.05578	19	396889	0.868906
1.22	448310	0.975753	1.22	399792	0.873641	78	365459	0.800096
4.9	391244	0.851548	4.9	356216	0.778417	310	300187	0.657197
19	373350	0.812602	19	324202	0.708459	1250	85862	0.187977
78	238502	0.519103	78	139026	0.303805	5000	13654	0.0298926
310	46884	0.102044	310	15251	0.0333271	20000	7188	0.0157366
1250	13011	0.0283186	1250	7829	0.0171082	0	510737	1.01312
5000	8796	0.0191446	5000	9085	0.0198529	0	515381	1.02237
0	510737	0.991784	0	510737	0.977092	19	470560	0.933094
0	515381	1.00081	0	515381	0.986096	78	478760	0.949427
1.22	528599	1.02651	1.22	534715	1.02358	310	362958	0.71876
4.9	506182	0.982927	4.9	470799	0.899663	1250	158523	0.311543
19	430226	0.835244	19	389620	0.742279	5000	19610	0.0348398
78	309754	0.601008	78	201433	0.377436	20000	18422	0.0324734
310	71829	0.138405	310	18538	0.0228518
1250	16775	0.031362	1250	17289	0.0204304
5000	12985	0.023993	5000	24490	0.0343912

## Sheet: Fig 2d
Figure 2d						inset
AP5						LIBS1
ligand	activation	MFI	MFI	MFI		ligand	activation	MFI	MFI	MFI
saline	no ADP	13522.6	16656.8	16526.7		saline	no ADP	27309.6	28516.3	27751.8
epti	no ADP	195473	134574	193434		epti	no ADP	234724	203641	267802
hr10sk	no ADP	2335.1	14211.6	5034.2		hr10sk	no ADP	7619.3	26134	8260.2
saline	ADP	150803				saline	ADP	113878
epti	ADP	346214	338634	295587		epti	ADP	245195	304320	491357
hr10sk	ADP	86819.2	80840	28086.9		hr10sk	ADP	20576.4	53195	27218.6

## Sheet: Fig 4a
Figure 4a
epti conc	epti AUC	epti norm	Hr10 conc	Hr10 AUC	Hr10 norm
750	0	0	1500	0	0
150	1	0.0346021	750	0	0
75	8.7	0.301038	500	15.9	0.264104
25	34.5	1.19377	150	24.2	0.401969
10	23.3	0.806228	75	42	0.697633
1500	0	0	25	51.5	0.855431
750	0	0	10	59.1	0.981669
250	7.6	0.21979	750	0	0
150	5.1	0.147491	500	1.4	0.0378042
25	27.7	0.801078	150	23.8	0.642672
0	34.8	1.00641	75	16.8	0.453651
1500	0	0	25	48.3	1.30425
750	0	0	0	28.9	0.780387
250	9.2	0.242161	750	1.7	0.046547
150	1.7	0.0447472	500	0.2	0.00547612
75	23.6	0.621196	75	22.3	0.610588
25	42.3	1.11342	25	36.4	0.996654
10	32.9	0.86599	10	49	1.34165
			0	24.8	0.679039

## Sheet: Fig 4b
Figure 4b
epti conc	epti AUC	epti norm	Hr10 conc	Hr10 AUC	Hr10 norm
1500	0	0	1500	0	0
750	0	0	500	0	0
250	0	0	250	12.3	0.2733
150	0	0	75	14.8	0.328867
75	4.6	0.1646	25	34.4	0.764393
25	16.4	0.5867	10	30.8	0.684399
10	27.5	0.9838	0	46.9	1.04215
0	27.1	0.9695	500	2.5	0.052
1500	0	0	250	8	0.1664
750	0	0	75	29.8	0.619767
250	0	0	25	38.9	0.809024
150	0	0	10	46.3	0.891873
75	0	0	0	49	1.01908
25	16.5	0.7746	1500	0	0
10	18.6	0.8732	500	0	0
0	24	1.121	250	0	0
1500	0	0	150	2.5	0.08894
750	0	0	75	9.3	0.330848
250	0	0	10	27.8	0.988986
150	0.1	0.00440529
25	6.1	0.2601
0	22.7	0.968

## Sheet: Fig 4c
Figure 4c
epti conc	epti AUC	epti norm	Hr10 conc	Hr10 AUC	Hr10 norm
1500	0	0	750	0	0
750	0	0	500	0	0
250	0.1	0.00486433	150	3.7	0.144059
150	0.1	0.00486433	75	4.5	0.175207
75	0.7	0.0340503	10	23.2	0.90329
25	16.9	0.822072	0	24.9	0.969479
10	21.9	1.06529	1500	0	0
0	19.2	0.933952	750	0	0
1500	0	0	250	6.3	0.096011
750	0	0	150	27.1	0.413
250	0	0	75	39.4	0.60045
150	0	0	25	49	0.746752
75	0	0	10	59	0.89915
25	30.7	0.577068	0	69.8	1.06374
10	58.7	1.10338	1500	0	0
0	47.7	0.896617	750	0.1	0.00124695
1500	0	0	250	8.4	0.104744
750	0	0	25	62.6	0.780591
250	0	0	10	63.1	0.786826
150	0	0	0	83.9	1.04619
75	0	0
25	25.6	0.300979
10	58.8	0.691311
0	85.4	1.00405

## Sheet: Fig 4e
Figure 4e
	min ATP (nmoles)	max ATP (nmoles)
Hr10	0.298	0.665
Hr10	0.25	0.935
Hr10	0.1453	0.8798
epti	1.3625	1.75
epti	0.61	1.31
epti	0.5	0.92

## Sheet: Fig 4f
Figure 4f
	Ligand	activation	MFI	MFI	MFI
CD63	PBS	no ADP	3183	2405	9938.5
	hR10	ADP	20860	25549	19781
	Epti	ADP	30460	28836	22650
	Ligand	activation	MFI	MFI	MFI
CD62P	PBS	no ADP	158	762	588.38
	hR10	ADP	24031	29631	21714.1
	Epti	ADP	30664	31450	18787.5

[truncated: 15 more sheets: Fig 5b, Fig 5c, Fig 6a, Fig 6b, Fig 7c, Fig 7d, Fig 8a, Fig 8b, Fig 8c, Fig 8d, Fig 9a, Fig 9b, Fig 9c, Fig S3, Fig S5]
